# Supplementary material for: The Combined Use of Correlative and Mechanistic Species Distribution Models Benefits Low Conservation Status Species
Source: PLoS One. 2015 Oct 1;10(10):e0139194. doi: 10.1371/journal.pone.0139194 (PMC4591278; doi:10.1371/journal.pone.0139194)
Supplement: S1 Table — ‘Presences_absences’ corresponded to the species historical distribution, ‘Longitude’ and ‘Latitude’ provided the geographic coordinates (°) of the basin outlet, and ‘Surface_area’ was the surface area of the drainage basin in km2. In blue cells were given the 73 basins retained in the GR3D physical environment. (XLSX) [file pone.0139194.s001.xlsx]

## Sheet: Alosa_alosa
Basin_name	Presence_absence	Longitude_°	Latitude_°	Surface_area_km²
Aa	0	2.1	51.02	1215
Adige	0	12.24	45.18	12200
Adour	1	-1.53333	43.5333	16880
Akheloos	0	21.13	38.37	6329
Aksu	0	30.95	36.86	3209
Alfios	0	21.47	37.63	3658
Aliakmon	0	22.64	40.51	9455
Altaelv	0	23.38	69.97	7367
Angermanalven	0	17.7	63.03	31900
Argens	0	6.73333	43.4	2530
Arno	0	10.29	43.69	9116
Asi	0	35.97	36.07	571
Ason	1	-3.443	43.435	551
Aude	0	3.07	43.07	5340
Aulne	1	-4.26667	48.2833	1495
Authie	0	1.63333	50.35	1305
Auzance	0	-1.83333	46.5833	620
Avon	0	-2.72	51.5	2308
Axios_Vardar	0	22.73	40.55	22319
Bann	0	-6.71	55.19	5957
Barrow	1	-6.98	52.3	2983
Berda	0	36.84	46.8	1720
Bidassoa	1	-1.788	43.379	710
Blackwater	1	0.705	51.74	2184
Blavet	1	-3.34639	47.7378	2060
Bradano	0	16.85	40.39	2765
Bresle	0	1.36667	50.0667	780
Buna	0	19.37	41.83	5187
Buyukmenderes	0	27.24	37.56	25000
Bzybskiy	0	40.31	43.2	1500
Canche	0	1.65	50.5167	1274
Ceyhan	0	35.56	36.56	21982
Charente	1	-1.04	45.94	10000
Chelif	0	0.27	35.8	47300
Clyde	1	-4.52	55.92	1704
Coruh	0	41.59	41.59	22100
Couesnon	1	-1.51667	48.6167	1134
Dalalven	1	17.38	60.66	30410
Danube	0	29.57	45.39	817000
Daugava	1	24.09	57.06	87800
Dee	1	-3.083	53.23	1800
Deva_Cares	1	-2.355	43.3	1192
Dives	0	-0.11	49.29	638
Dnieper	0	32.35	46.49	505800
Dniester	0	30.5	46.13	72100
Don	0	39.33	47.06	422000
Douro	1	-8.64	41.15	97290
Douve	1	-1.23333	49.3167	1670
Drammens	0	10.29	59.73	17000
Dyurso	0	37.62	44.67	51.9
Ebre	1	0.83	40.7	85309
Eden	1	-2.97	54.92	1370
Eider		-1.57	54.31	580
Elbe	1	9.77	53.54	144055
Elorn	1	-4.25	48.45	379
Ems	0	7.23	53.32	17934
Eo	1	-7.036	43.558	819
Erne	1	-8.2	54.52	4374
Escaut (Scheldt)	1	4.26	51.52	21861
Esva	0	-6.473	43.552	450
Evros	0	26.1	40.76	18360
Filyos	0	32.05	41.58	13200
Forth	0	-3.8	56.1	1692
Foyle	1	-7.23	55.05	2927
Garonne	1	-0.6	45.0333	84810
Gediz	0	26.83	38.63	15600
Glomma	0	10.96	59.17	42441
Goksu	0	34.03	36.28	10329
Gotaalv	0	11.72	57.74	50200
Great_Ouse	0	0.34	52.81	8588
Guadalquivir	1	-6.1	37	63972
Guadiana	1	-8.12	37.32	59627
Gudenaa	0	10.33	56.6	3200
Harsit	0	38.9	41.02	3500
Herault	0	3.43333	43.2833	2900
Inguri	0	41.57	42.39	4100
Jokulsa	0	-16.66	66.12	7000
Jucar	0	-0.22	39.22	42988
Kemijoki	0	24.48	65.8	52400
Kizil	0	35.95	41.7	78600
Kodori	0	41.13	42.86	2000
Kokemaenjoki	0	21.68	61.57	27100
Kuban	0	37.39	45.35	63500
Lagan	0	12.96	56.53	6440
Lagarfljot	0	-14.26	65.65	2800
Lagen	1	10.08	59.04	5554
Landro	1	-7.596	43.712	268
Laxa	0	-17.42	65.99	2400
Lay	1	-1.28333	46.3	2190
Leff	1	-3.07	48.82	351
Leguer	0	-3.53	48.72	494
Lerez	1	-8.678	42.417	450
Leyre	0	-1.01667	44.65	2661
Lima	1	-8.82	41.71	2446
Loire	1	-1.99	47.31	117000
Lulealv	0	22.14	65.62	25240
Manavgat	0	31.48	36.73	1350
Mandeo	1	-8.333	43.427	370
Masma	1	-7.242	43.57	291
Mejerda	0	10.11	37.1	23500
Melet	0	37.93	40.98	1900
Mersey	0	-3.02	53.43	4680
Mert	0	36.33	41.27	779
Meuse	1	4.5	51.71	36011
Miliane	0	10.28	36.75	2280
Minho	1	-8.78	41.92	15100
Mius	0	38.76	47.28	6680
Mondego	1	-8.77	40.15	6772
Moulouya	1	-2.37	35.11	51100
Mzymta	0	39.93	43.42	885
Nalon_Narcea	1	-6.077	43.566	3692
Nansa	1	-4.471	43.392	418
Navia	1	-6.72	43.55	2572
Neman	1	21.33	55.34	97928
Neretva	0	17.45	43.03	10100
Nervion	1	-3.054	43.368	1900
Nestos	0	24.94	40.96	2767
Neva	0	30.54	59.94	279000
Nivelle	1	-1.66667	43.4	138
Oder	0	14.57	53.64	119000
Odet	1	-4.1	47.8667	715
Ofanto	0	16.21	41.35	2764
Olfusa	0	-21.23	63.86	5760
Ombrone	0	11	42.65	3500
Orb	0	3.3	43.25	1330
Oria	1	-2.132	43.292	888
Orne	1	-0.24	49.27	1268
Otra	0	8	58.13	3740
Oum_er_Rbia	1	-8.31	33.32	35000
Ova	0	32.23	41.69	2500
Pas	1	-3.981	43.444	649
Pescara	0	14.21	42.46	3190
Piave	0	12.83	45.59	4100
Po	0	12.51	44.93	70500
Protoka	0	37.78	45.71	3267
Rance	0	-1.98333	48.5167	1195
Rhine	1	4.1	52	185000
Rhone	0	4.87	43.43	96000
Rioni	0	41.64	42.2	13400
Sado	1	-8.73	38.48	7628
Sakarya	0	30.63	41.11	58160
Sangro	0	14.53	42.23	1515
Scorff	1	-3.36	47.76	300
Sebou	1	-6.62	34.35	39000
Segura	1	-0.64	38.11	18870
Seine	1	0.433333	49.4333	78000
Sella	1	-5.065	43.467	1246
Selune	1	-1.43333	48.65	1000
Seudre	1	-1.15	45.8	236
Severn	1	-2.35	51.85	68500
Sevre_Niortaise	1	-1.13	46.35	3580
Seyhan	0	34.9	36.72	20450
Shakhe	0	39.46	43.78	600
Shannon	1	-8.68	52.68	11700
Sienne		-1.57	48.995	3300
Slaney	1	-6.5	52.34	1943
Sochi	0	39.76	43.63	296
Somme	1	1.6543	50.1833	5560
Spey	0	-3.09	57.68	3367
Struma	0	24.36	40.95	10898
Supsa	0	41.74	42.01	1130
Tagliamento	0	13.05	45.66	2580
Tagus	1	-8.98	38.86	81000
Tana	0	28.33	70.47	16384
Tavignano	0	9.53	42.1	570
Tay	1	-3.33	56.36	6216
Tech	0	3.05	42.6	750
Tet	0	3.03333	42.7333	1550
Thames	1	0.31	51.47	12935
Tibre	0	12.27	41.76	17156
Tornealv	0	24.04	65.98	40200
Touques	0	0.1	49.3667	1350
Towy	1	-4.37	51.75	1333
Trent	1	-0.7	53.75	10000
Trieux	1	-3.0789	48.82	495
Tronto	0	13.91	42.9	1192
Tweed	1	-2.03	55.79	4377
Tyne	1	-1.42	55	1130
Ulla	1	-8.825	42.607	2764
Umealv	0	20.17	63.85	26700
Urumea	1	-1.984	43.328	272
Var	0	7.19	43.68	1827
Veleka	0	27.94	42.07	995
Vida		8.64	54.88	1081
Vidourle	0	4.13333	43.5333	800
Vijose	0	19.39	40.65	7200
Vilaine	1	-2.45	47.5	10475
Vire	1	-1.11667	49.3333	1170
Vistula	0	18.91	54.36	198000
Volturno	0	13.94	41.03	5680
Vomano	0	14.03	42.65	782
Weser	1	8.54	53.55	48800
Wye	1	-2.71	51.62	4136
Yesil	0	36.66	41.34	36144
Yeya	0	38.58	46.66	8650
Yser	0	2.787	51.191	1300
Yuzhnyy_Bug	0	31.93	46.87	63700
